# Supplementary material for: Naringenin chalcone carbon double-bond reductases mediate dihydrochalcone biosynthesis in apple leaves
Source: Plant Physiol. 2024 Sep 29;196(4):2768–83. doi: 10.1093/plphys/kiae515 (PMC11638483; doi:10.1093/plphys/kiae515)
Supplement: kiae515_Supplementary_Data [file kiae515_supplementary_data.zip]

Archive with 3 entries (3 files):
- 5 Table S2 Identification of NCRs.xlsx
- pp.00532.2024-s06.pdf
- PP2024RA00532R2_Supplemental_Data.pdf
