# Supplementary material for: Naringenin chalcone carbon double-bond reductases mediate dihydrochalcone biosynthesis in apple leaves
Source: Plant Physiol. 2024 Sep 29;196(4):2768–83. doi: 10.1093/plphys/kiae515 (PMC11638483; doi:10.1093/plphys/kiae515)
Supplement: kiae515_Supplementary_Data [file kiae515_supplementary_data.zip › 5 Table S2 Identification of NCRs.xlsx]

## Sheet: Screen 1
Gene model	Annotation	Average leaf RPKM	Average fruit RPKM	Relative gene expression (leaf/fruit)		SRR767660-leaf uninfected	SRR767669-leaf 2DPI	SRR767670-leaf 4DPI	SRR767671-leaf 6DPI	SRR767672-leaf 8DPI	SRR767673-leaf 10DPI	SRR767674-leaf 12DPI	SRR768127-leaf 14DPI	SRR1089478-leaf	SRR1089477-leaf	SRR3744769-leaf	SRR3744770-leaf	SRR3744771-leaf	SRR5405145-leaf	SRR6320561-leaf	SRR6308182-young_leaves	SRR768129-whole_fruit 35DPA	SRR768130-whole_fruit 60DPA	SRR768131-whole_fruit 87DPA	SRR3384923-fruit 5WAFB	SRR3384918-fruit 6 WAFB	SRR3384917-fruit 8WAFB	SRR3384916-fruit 10WAFB	SRR3384915-fruit 12WAFB	SRR3384914-fruit 14 WAFB	SRR3384913-fruit 16WAFB	SRR3384912-fruit 18WAFB	SRR3384911-fruit 19WAFB	SRR3384910-fruit 20 WAFB	SRR7343308-immature_fruit_flesh	SRR7343309-immature_fruit_flesh	SRR6320494-ripe_fruit_flesh	SRR5405143-ripe_fruit_peel	SRR6320572-ripe_fruit_peel	SRR7403504-fruit unifected	SRR7403506-fruit uninfected	SRR7403507-fruit uninfected	SRR7403500-fruit infected P. expansum	SRR7403501-fruit	SRR7403508-fruit	SRR7403502-fruit	SRR7403503-fruit	SRR7403505-fruit
MD01G1004600	NADH-plastoquinone oxidoreductase subunit 2 (plastid) [Plantago maritima] &gt;gi|959122497|ref|YP_009183052.1| NADH-plastoquinone oxidoreductase subunit 2 (plastid) [Plantago maritima] &gt;gi|939462138|gb|ALJ78297.1| NADH-plastoquinone oxidoreductase subunit 2 (plastid) [Plantago maritima] &gt;gi|939462154|gb|ALJ78313.1| NADH-plastoquinone oxidoreductase subunit 2 (plastid) [Plantago maritima]	11.938	0	#DIV/0!		29.5426	0	3.56094	96.1363	0	3.51634	0	22.1404	14.9092	21.2023	0	0	0	0	0	0	0	0	0	0	0	0	0	0	0	0	0	0	0	0	0	0	0	0	0	0	0	0	0	0	0	0	0
MD10G1243900	PREDICTED: flavin-dependent oxidoreductase FOX5-like [Malus domestica] &gt;gi|657982838|ref|XP_008383472.1| PREDICTED: flavin-dependent oxidoreductase FOX5-like [Malus domestica]	16.0736	0	#DIV/0!		0.306812	0	0.147927	1.32114	0	0.133067	0	0	130.971	123.804	0.147902	0.0778364	0.204412	0	0	0.0637498	0	0	0	0	0	0	0	0	0	0	0	0	0	0	0	0	0	0	0	0	0	0	0	0	0	0	0
MD03G1163700	NAD(P)H-quinone oxidoreductase subunit 3 [Morus notabilis] &gt;gi|703148658|ref|XP_010109401.1| NAD(P)H-quinone oxidoreductase subunit 3 [Morus notabilis] &gt;gi|587866783|gb|EXB56221.1| NAD(P)H-quinone oxidoreductase subunit 3 [Morus notabilis] &gt;gi|587935360|gb|EXC22239.1| NAD(P)H-quinone oxidoreductase subunit 3 [Morus notabilis]	171.325	0.1514	1131.6		437.564	128.356	496.461	1028.53	0	292.657	48.4935	177.656	51.5314	79.9447	0	0	0	0	0	0	0	0	0	0	0	0	0	0	0	0	0	0	0	0	0	0	0	0	4.0878	0	0	0	0	0	0	0	0
MD05G1266700	PREDICTED: flavin-dependent oxidoreductase FOX5-like [Pyrus x bretschneideri]	25.9594	0.0309608	838.459		41.4036	34.8238	58.8042	99.3509	0	13.4314	16.7297	52.3885	35.4184	27.5543	2.99874	2.72897	2.66142	6.84265	16.6025	3.61066	0	0.479012	0	0.0452562	0.0503795	0.14547	0	0.055899	0	0	0.0599247	0	0	0	0	0	0	0	0	0	0	0	0	0	0	0	0
MD06G1091100	NAD(P)H-quinone oxidoreductase subunit 2 B [Morus notabilis] &gt;gi|587866788|gb|EXB56226.1| NAD(P)H-quinone oxidoreductase subunit 2 B [Morus notabilis]	90.3052	0.212995	423.979		397.794	27.9292	98.1751	274.814	200.402	111.837	7.56765	241.86	37.7905	38.176	1.85372	1.50166	5.18174	0	0	0	0	2.07643	0	0	0	0	0	0	0	0	0	0	0	0	0	0	0	0	0.262677	0.554959	0	0	1.00747	0.72628	1.12304	0	0
MD09G1196100	NADH-plastoquinone oxidoreductase subunit K (chloroplast) [Humulus lupulus] &gt;gi|927682689|gb|ALE29428.1| NADH-plastoquinone oxidoreductase subunit K (chloroplast) [Humulus lupulus]	92.2271	0.442216	208.557		283.24	35.3291	80.8672	526.684	226.718	162.311	42.885	86.6406	17.9245	13.0349	0	0	0	0	0	0	4.68887	1.31022	2.46554	0	0	0	0	0	0	0	0	0.320848	0.251215	0	0	0	0	0	0.33016	0.697532	1.2423	0	0.633151	0	0	0	0
MD01G1004500	NADH-quinone oxidoreductase protein [Medicago truncatula] &gt;gi|355480571|gb|AES61774.1| NADH-quinone oxidoreductase protein [Medicago truncatula]	29.7304	0.181563	163.747		51.6996	42.7776	46.2923	224.318	0	42.196	7.6383	9.48876	22.3638	28.9123	0	0	0	0	0	0	1.83151	3.0707	0	0	0	0	0	0	0	0	0	0	0	0	0	0	0	0	0	0	0	0	0	0	0	0	0
MD04G1189100	NAD(P)H-quinone oxidoreductase chain 4 [Morus notabilis] &gt;gi|587949979|gb|EXC35993.1| NAD(P)H-quinone oxidoreductase chain 4 [Morus notabilis]	34.4173	0.346839	99.2312		58.5093	120.487	43.0994	71.4394	88.2597	91.1386	33.8183	33.1819	2.56979	3.98672	0.9963	1.4242	1.76577	0	0	0	0.889604	0.745753	0	0.142263	0.158368	0.685928	0	0	0	0	0.188373	0	0	0	0	0.941285	0	0	0.655757	1.28647	1.05747	1.69484	0	0.518033	0.400515	0	0
MD05G1167400	PREDICTED: putative quinone-oxidoreductase homolog, chloroplastic [Malus domestica]	58.5423	0.588498	99.4776		31.4158	41.8972	20.6792	158.967	42.5389	42.8555	47.4151	25.7053	25.6885	29.6391	11.6	15.2205	10.376	83.7569	168.193	180.729	2.13217	0.297898	0.112115	0.0563513	0.376384	0.0905669	0.117654	0.0696034	0	0.31804	0	0	0	4.37526	7.54379	0	0	0	0	0	0	0.0964884	0.143187	0	0.0798057	0	0.080123
MD05G1168200	PREDICTED: putative quinone-oxidoreductase homolog, chloroplastic [Malus domestica]	35.6091	0.529961	67.1919		12.2127	31.0451	10.0731	132.55	36.5587	40.973	23.5335	9.34491	17.5095	30.1544	1.91324	3.11939	2.24585	41.2907	56.8377	120.384	6.52905	1.11321	0.558616	0.351446	0.625971	0	0.293508	0.086819	0	0.198352	0	0.0892665	0	0.992791	3.46992	0	0	0	0	0	0	0	0	0	0	0	0
MD11G1049700	PREDICTED: NAD(P)H-quinone oxidoreductase subunit N, chloroplastic-like [Pyrus x bretschneideri]	24.1193	0.543419	44.3843		57.8117	26.3216	55.4503	60.6786	0	30.4567	25.3558	20.0323	8.62651	8.79807	14.6632	13.327	15.7945	19.6751	24.4046	4.51251	1.65071	0.36901	0	2.02699	1.94522	3.14541	1.24044	0.431669	1.25597	0.493108	0.277654	1.06521	0.27801	0	0.492919	0	0	0	0	0	0	0	0	0	0	0	0
MD02G1284800	PREDICTED: NADPH:quinone oxidoreductase-like [Pyrus x bretschneideri]	33.7659	1.53553	21.9897		0	0	0	94.2976	0	181.342	0	27.9219	149.638	87.0545	0	0	0	0	0	0	0	0	0	0	0	0	0	0	0	0	0	0	0	0	0	0	0	0	0	0	0	7.14945	10.6096	0	11.8266	0	11.8737
MD15G1410800	PREDICTED: NAD(P)H-quinone oxidoreductase subunit T, chloroplastic [Malus domestica]	42.5476	2.20294	19.314		70.7555	74.5973	42.3947	85.5543	66.9002	66.1276	55.2461	48.5548	17.7647	19.4819	13.8811	15.0048	16.5433	35.0585	49.455	3.44196	1.69028	1.65312	1.42208	4.48192	4.78973	8.21173	7.01823	2.65725	6.8724	4.80613	3.91685	3.87056	1.96094	0.633515	0.632973	0.599401	0.35581	0	1.24416	1.12652	1.11463	0.153124	0	0	0.126649	0.141457	0
MD05G1167600	PREDICTED: putative quinone-oxidoreductase homolog, chloroplastic [Malus domestica]	40.5038	2.35202	17.2209		22.1613	31.307	13.4618	142.226	39.7929	40.0532	45.2023	16.9933	13.2862	15.071	14.6815	35.4443	29.0337	60.3899	50.4168	78.5402	9.14767	3.29827	1.98611	3.68327	5.49015	2.90968	3.51923	1.6193	1.57049	1.05701	0.330651	0.396416	0.310383	14.5447	13.6411	0	0	0	0	0	0	0	0	0	0	0	0
MD03G1047200	PREDICTED: NAD(P)H-quinone oxidoreductase subunit N, chloroplastic [Malus domestica]	38.2354	3.08574	12.391		81.7604	97.2498	63.4991	77.6877	0	39.1704	23.4611	30.6715	13.2505	15.6475	32.8882	31.2099	32.6969	29.3491	35.8098	7.41399	3.27357	2.05817	1.5492	11.5413	8.30765	15.6202	7.97185	3.53708	6.4451	3.55075	2.29806	4.40823	1.4669	4.29256	6.12649	0	0	0	0.45893	0.121198	0.287804	0	0	0	0	0	0
MD15G1051600	PREDICTED: NAD(P)H-quinone oxidoreductase subunit U, chloroplastic-like [Malus domestica]	22.7251	2.08221	10.9139		50.2787	30.5163	38.1741	78.7418	22.8201	18.9813	21.3491	14.378	7.96516	11.1912	8.85234	7.86064	9.30355	15.5521	23.9539	3.68342	3.62241	3.64399	0.391838	10.9734	5.63237	7.39244	3.70417	2.51601	3.38476	0.463567	0.435034	1.08485	0.0653388	5.56761	3.24283	0	0	0	0.435034	0.045955	0.327383	0.33731	0.50056	0.36085	1.02296	0.415479	0.653565
MD15G1133300	PREDICTED: NAD(P)H-quinone oxidoreductase subunit M, chloroplastic [Malus domestica]	107.524	12.2504	8.77722		254.165	127.135	228.929	217.766	170.85	113.141	66.4157	148.942	27.1788	35.9854	30.9147	30.5004	30.288	85.5993	142.52	10.0562	17.6339	9.22207	2.65411	47.3177	45.5593	64.2848	34.6528	13.7519	25.6867	13.2364	8.05362	13.354	2.97273	8.7474	10.2004	1.37494	0.820312	4.10672	2.17828	2.37294	2.39057	0	0	0.188211	0	0	0
MD01G1003600	PREDICTED: NAD(P)H-quinone oxidoreductase subunit O, chloroplastic isoform X1 [Malus domestica]	24.8869	3.70099	6.7244		52.9228	58.4514	45.7217	11.9976	27.7524	29.1081	22.8817	24.394	26.3855	24.873	8.13868	8.47784	9.27913	19.6442	21.7401	6.42253	4.04212	4.44741	1.5941	9.47676	5.63241	5.80839	6.1203	7.34068	4.81041	6.45908	4.67906	4.58977	3.99295	6.80873	6.80113	1.61414	0.636545	0	2.284	2.07606	2.39835	0.686409	1.22234	1.90921	0.56773	1.64868	2.27995
MD09G1146100	PREDICTED: uncharacterized oxidoreductase At1g06690, chloroplastic-like [Malus domestica]	24.167	3.87094	6.24318		37.2014	33.8107	24.3079	24.0274	25.5341	20.7593	22.1325	17.1654	19.2081	18.6921	3.78705	3.10938	2.92881	54.3698	71.4542	8.1839	2.76044	3.11897	3.02926	9.80278	7.69797	10.3811	8.09155	5.02157	12.6989	10.3468	7.34531	11.4843	2.49356	1.87598	2.13906	0	1.34531	0.669068	1.41146	1.25137	1.10644	0.0651426	0.0966701	0	0.0538795	0.120358	0.108188
MD02G1001800	PREDICTED: 2-alkenal reductase (NADP(+)-dependent)-like [Malus domestica]	55.857	12.0505	4.63524		92.9049	39.8224	45.8344	96.9875	118.867	64.8158	48.9173	40.8339	22.6702	25.5701	46.2057	42.7983	42.3441	77.4751	81.1683	6.4969	9.07083	14.2743	11.2464	19.0667	18.923	25.131	26.1178	22.9899	34.8049	14.3053	13.8255	13.965	6.31976	21.3572	18.4735	1.01995	6.76148	5.59185	9.39415	8.22842	9.1409	2.50573	3.07733	2.31086	2.71568	2.23499	2.51123
MD06G1032600	PREDICTED: 3-ketosteroid-9-alpha-hydroxylase reductase subunit isoform X1 [Malus domestica] &gt;gi|658022167|ref|XP_008346491.1| PREDICTED: 3-ketosteroid-9-alpha-hydroxylase reductase subunit-like isoform X1 [Malus domestica]	43.5989	2.29137	19.0274		80.1575	88.5033	69.0593	81.7109	39.452	22.1521	27.8581	46.7768	30.724	31.4538	19.0174	20.3499	19.5103	65.9648	39.5147	15.3772	3.54498	1.98116	0.542269	7.09471	6.60688	6.79765	5.91087	5.05568	4.73984	1.63632	1.71626	2.07928	0.678341	5.29906	2.8862	0	1.88848	0.789336	0.993449	0.906329	0.623012	0	0	0	0	0	0.0969148
MD08G1028600	PREDICTED: bifunctional dihydroflavonol 4-reductase/flavanone 4-reductase-like [Malus domestica]	50.3358	0.0343244	1466.47		64.4346	149.646	29.4348	107.989	13.0727	60.0779	45.7877	11.2508	13.3934	13.7634	0.336979	0.414242	0.320665	76.0619	72.9944	146.395	0.472481	0	0	0.0499174	0	0	0.0521104	0	0	0	0	0	0	0.352251	0	0	0	0	0	0	0	0	0	0	0	0	0
MD06G1103900	PREDICTED: anthocyanidin reductase-like [Malus domestica]	11.0878	1.7097	6.48525		30.8003	0	13.3581	16.5808	0	12.4046	12.6858	20.3658	1.68766	2.40002	3.50711	3.99635	5.06111	26.8377	26.658	1.06186	0.677772	0.324671	0.977531	2.27353	1.43646	5.8266	4.42608	3.49126	7.80258	3.98817	3.4986	5.46256	1.22201	1.7352	1.73235	0	0	0	0.244162	0.42987	0.612477	0	0	0	0	0	0
MD02G1303600	PREDICTED: tetraketide alpha-pyrone reductase 1-like [Malus domestica]	14.4678	2.37227	6.09871		8.27306	0	2.09228	0	0	0	58.628	14.1833	13.9522	10.8226	15.9479	26.0452	33.7011	18.1018	26.8595	2.87803	0	0	0	1.47277	3.279	2.36701	0	0	0	0	0	1.8704	2.92895	0	0	0	0	0	0	0.949	0	6.96567	13.7825	4.96786	7.68175	4.28995	13.4965
MD02G1303400	PREDICTED: cinnamoyl-CoA reductase 1-like [Malus domestica]	19.326	4.43501	4.35761		14.6175	4.36395	7.02444	37.771	8.69548	43.7503	30.0263	24.6761	4.25631	5.64462	22.3891	21.9531	21.679	21.545	38.0584	2.76555	3.40259	1.58466	0.834949	4.79784	4.00574	2.21692	3.00517	4.00015	3.5922	1.6924	1.03235	2.43728	1.25234	7.62072	6.33992	0	1.18419	1.045	0.19861	0.167842	0.54803	9.65036	11.731	10.5435	14.4352	11.8551	10.5711
MD11G1241700	PREDICTED: protochlorophyllide reductase, chloroplastic [Pyrus x bretschneideri]	314.594	27.606	11.3959		764.797	681.504	797.402	448.136	240.07	60.0519	162.904	407.57	432.651	479.402	46.8998	47.9641	49.4925	166.092	170.342	78.2313	30.1255	39.3077	24.5765	53.4813	52.6936	76.1401	89.746	103.377	71.9562	28.8327	36.4649	24.938	22.026	38.8517	39.8883	0.808773	0.785343	1.17027	3.12371	3.7192	3.22064	0	0	0.0731933	0.0565891	0	0
MD15G1184100	PREDICTED: probable chlorophyll(ide) b reductase NYC1, chloroplastic [Malus domestica]	11.068	1.37218	8.06598		24.7856	12.4671	17.9701	13.4599	5.60264	9.11663	20.9892	8.44548	5.79519	4.83668	3.1354	3.53632	3.5166	19.4351	16.1773	7.81876	1.05836	2.19692	1.14483	2.04098	2.66254	2.92146	2.49685	0.945359	1.98654	2.56479	1.98466	2.91603	1.26843	1.57419	1.57031	0.647291	1.25329	0.750966	1.26984	1.3414	1.67232	0.0546994	0	0.117033	0.271452	0.202126	0.136266
MD06G1193900	PREDICTED: geranylgeranyl diphosphate reductase, chloroplastic [Malus domestica]	111.885	17.5007	6.39313		233.897	352.436	257.343	81.4331	85.8145	41.9979	72.3894	121.268	81.2315	111.473	72.3354	72.5276	75.0466	52.2358	54.4118	24.3117	31.7221	38.8516	44.7649	33.9817	41.2146	49.4206	40.1383	36.5724	32.5663	21.1906	15.8587	16.7193	13.2798	19.115	16.7335	1.60266	1.49827	6.38694	3.15062	3.29489	4.03067	0.0814293	0	0	0.134701	0.0752249	0.135236
MD03G1223800	PREDICTED: protochlorophyllide reductase, chloroplastic-like [Malus domestica]	265.682	45.2602	5.8701		564.375	322.806	522.325	151.408	89.559	124.664	200.138	219.851	713.928	741.143	95.1142	93.241	92.9994	152.072	96.9101	70.3808	66.1629	108.612	50.9504	64.9184	54.6361	64.4242	83.3862	86.4648	92.6426	33.7974	48.5467	23.5914	43.5536	89.1636	66.3126	6.52695	54.7968	45.7385	43.5286	44.8219	45.4422	1.0015	0.495401	0.357131	0.828343	0.770994	0.554424
MD13G1173600	PREDICTED: divinyl chlorophyllide a 8-vinyl-reductase, chloroplastic-like [Pyrus x bretschneideri]	21.7143	4.50326	4.8219		55.0765	36.7852	62.0946	23.1841	3.44903	7.70851	10.4108	19.1865	26.6828	27.8784	9.70312	9.0012	8.00059	17.2347	23.3196	7.71331	17.243	11.1553	9.46107	9.92977	8.20767	7.26276	7.20034	4.70034	6.6243	4.53038	4.25152	4.45528	2.83799	6.71586	2.51417	2.40023	1.64352	0.345435	2.63869	2.82899	3.06257	0.305365	0	0.108892	0.168379	0.658229	0.338096
MD06G1160900	PREDICTED: peptide methionine sulfoxide reductase-like [Malus domestica]	107.124	1.89456	56.5432		119.198	160.738	51.1802	143.341	197.892	216.881	250.743	146.589	58.4299	51.6971	31.4822	29.0075	29.0871	96.2217	122.489	9.00968	2.73764	1.41228	1.06304	1.74987	1.49844	4.11038	2.38882	0.997564	2.74123	1.70932	1.42587	2.05137	1.20462	1.90592	4.76669	5.35192	2.69252	3.77451	1.15291	2.06102	1.66849	0.458422	1.36058	0.490414	0.379162	0	0
MD11G1093900	PREDICTED: tropinone reductase homolog At1g07440-like isoform X2 [Pyrus x bretschneideri]	44.5931	1.44755	30.8058		38.2698	215.915	48.9409	65.9349	20.4314	6.61155	11.231	27.8908	12.4072	18.5509	52.4082	54.0404	51.568	7.38867	9.61431	72.2865	27.6402	6.02646	0.156419	0.315173	0.350853	0	0.493529	0.291969	0.566337	0.111175	0.208664	0	0.0783494	1.66991	0.55599	0	0	0	0.0521178	0	0	0	0.199893	0.144102	0.222823	0	0
MD01G1200600	PREDICTED: transmembrane ascorbate ferrireductase 1-like [Pyrus x bretschneideri]	31.7479	2.16756	14.6469		47.0201	0	53.1214	102.3	28.2178	23.893	23.1112	30.9096	14.027	14.0953	32.8176	32.6548	29.0816	21.9075	46.205	8.60526	0.658823	1.28867	2.63285	2.09221	1.63034	3.47465	1.6745	2.58423	4.17723	3.54245	4.06317	6.377	2.01107	1.47753	0.491814	0.468227	0.551748	1.20954	2.86187	3.07191	3.4158	0.477204	1.59336	1.02101	1.48011	2.31443	1.88226
MD10G1062300	NADP-dependent D-sorbitol-6-phosphate dehydrogenase [Malus domestica] &gt;gi|134153|sp|P28475.1|S6PD_MALDO RecName: Full=NADP-dependent D-sorbitol-6-phosphate dehydrogenase; AltName: Full=Aldose-6-phosphate reductase [NADPH]; AltName: Full=NADP-S6PDH &gt;gi|217951|dbj|BAA01853.1| NADP-dependent D-sorbitol-6-phosphate dehydrogenase [Malus domestica] &gt;gi|3688805|gb|AAC97607.1| NADP-dependent sor…	946.576	74.8509	12.6461		3231.58	2303.44	1636.89	1558.88	580.416	1789.19	1151.59	991.624	294.078	340.579	41.2291	40.5631	39.5695	463.161	611.3	71.1203	9.03909	3.78872	3.8024	2.09103	3.12584	4.12883	3.11842	3.17313	8.01577	30.3468	77.2095	216.165	328.403	0.843503	1.26312	4.42119	6.13398	4.16446	309.76	311.708	310.047	99.1022	107.909	97.8126	22.9239	25.1317	27.3463
MD15G1244500	PREDICTED: ferredoxin--NADP reductase, leaf isozyme, chloroplastic [Malus domestica]	293.959	25.8476	11.3728		510.45	408.157	436.789	299.415	351.962	209.584	213.062	310.652	201.872	213.127	104.145	100.405	109.883	598.475	577.074	58.2884	30.0179	32.2198	16.4501	97.3815	59.6415	72.603	61.0549	40.5801	60.2794	41.0276	32.2519	54.4331	25.9097	31.3083	32.9065	0	0.186001	1.65509	2.84765	2.84284	2.08018	0	0	0	0.0668942	0.0747154	0.0671602
MD08G1207100	PREDICTED: glutamyl-tRNA reductase 1, chloroplastic-like [Malus domestica]	71.8077	6.12769	11.7186		164.712	71.9085	170.945	37.7238	56.4937	38.5791	73.5724	79.3613	106.835	140.67	41.0737	43.5897	41.848	31.8928	27.5146	22.2036	9.66479	3.7904	6.20541	4.50796	8.16468	9.60266	7.61924	4.10978	10.3719	6.71396	5.44798	5.99768	6.08348	8.07465	8.55912	7.25614	7.45708	7.14781	10.7767	11.0329	11.0157	0.797548	0.54625	0.590681	1.47153	1.47356	0.967942
MD13G1000200	PREDICTED: ferredoxin-thioredoxin reductase, variable chain [Malus domestica]	129.477	14.5485	8.89971		191.254	204.664	139.832	503.604	118.881	134.076	140.706	100.034	37.5772	32.5115	55.8478	51.8673	51.609	101.191	189.365	18.6129	11.3979	17.4236	5.92284	54.4276	24.2837	27.0756	20.5178	27.4778	15.524	18.5894	11.7255	33.1897	25.7719	18.4013	24.5984	4.22488	4.38248	10.5073	7.78195	12.5549	10.2928	0.731376	1.62802	1.17363	0.907384	1.68912	0.607328
MD13G1092200	PREDICTED: 2-methylene-furan-3-one reductase-like [Malus domestica]	68.0024	7.27916	9.34207		103.779	39.8284	97.6642	112.92	112.384	29.6006	51.3134	49.1337	42.8518	45.3868	43.5814	43.8385	45.6788	105.776	152.205	12.0966	8.18543	10.0827	3.90007	22.4559	16.0954	22.046	20.5674	19.756	22.0789	8.96734	7.92449	7.93682	3.4758	5.98047	15.2962	0	0	0.308644	0.631724	0.407809	0.440186	0	0	0	0	0	0
MD05G1050500	PREDICTED: peptide methionine sulfoxide reductase B5-like [Malus domestica]	16.9748	1.83876	9.23166		16.0414	20.3572	14.7783	21.5908	0	20.5847	17.1001	13.4255	21.5953	25.7023	13.7173	13.2558	13.5076	18.2475	27.1123	14.5814	5.11103	2.09468	0.860008	3.75206	5.06037	4.87058	3.31429	1.78247	1.55587	1.42532	1.24205	0.91636	0.717485	1.01922	3.05354	0	1.14218	4.58328	2.14872	1.56364	1.37745	0.246821	0	0.660115	0.306219	0.228015	0.614873
MD05G1081500	PREDICTED: ferredoxin--nitrite reductase, chloroplastic [Malus domestica]	51.1355	7.30168	7.00325		102.536	3.89141	35.8644	38.3487	61.7825	208.074	103.873	79.9479	60.5893	52.9771	16.37	17.6272	17.7382	7.99376	8.24482	2.30969	0.980536	75.0469	1.48491	3.59833	1.17408	3.5397	2.4611	2.18396	2.63837	4.158	2.21802	3.07282	10.0247	4.59354	3.27294	11.9651	16.8209	21.0099	8.31743	6.65486	7.10104	0.58531	0.552737	0.398464	1.01223	1.13058	1.14881
MD02G1130800	PREDICTED: ferredoxin--NADP reductase, leaf isozyme, chloroplastic [Malus domestica]	301.609	51.8754	5.8141		579.415	279.012	435.558	337.462	360.318	213.665	231.861	317.735	287.719	301.964	155.048	158.552	164.276	561.051	401.291	40.8215	53.6473	72.6007	51.8018	120.8	75.2802	116.313	108.7	84.358	102.898	62.9393	65.4056	66.1989	45.9011	85.9301	62.0895	13.3291	19.0163	32.4813	36.4625	37.7817	38.5007	8.85516	6.30334	7.23964	8.2173	8.37998	9.2065
MD08G1231500	PREDICTED: vestitone reductase-like isoform X3 [Pyrus x bretschneideri]	11.6758	2.46144	4.74347		4.69649	0	5.12789	12.8711	90.6528	6.28275	4.93584	5.98901	3.22841	4.68185	11.0893	14.1967	12.8795	4.50594	5.32134	0.353279	1.3529	1.94423	1.95125	0.674587	0.750954	2.36549	3.00895	3.02992	2.27741	3.02852	1.62406	1.24614	1.82942	0.865895	0.864471	5.3617	11.1429	4.27153	5.56415	4.93385	5.29777	0.524848	0.155772	0.44918	1.04185	0.290915	0.61016
MD15G1391500	PREDICTED: glutamyl-tRNA reductase 1, chloroplastic-like [Malus domestica]	48.12	10.2194	4.7087		105.685	118.78	96.568	27.8152	57.2263	26.3585	49.837	52.7116	41.4312	61.7071	18.3605	19.3663	18.0362	28.5464	31.5167	15.9747	12.37	9.00018	9.35177	8.27459	10.1982	9.79598	10.0649	7.0266	12.0365	8.13094	8.26634	6.61481	7.67699	8.59797	6.23855	6.74114	6.53854	4.77267	9.36148	9.19008	9.89734	17.6714	17.4826	19.3112	12.7825	14.277	14.2534
MD15G1357900	nitrate reductase [Malus hupehensis]	104.638	26.1888	3.99554		139.532	42.9354	81.016	17.2966	136.549	417.35	366.523	112.281	140.935	113.141	16.0082	18.3648	19.7274	35.7899	14.2765	2.48623	2.16025	331.751	2.37443	6.56373	5.34524	14.1599	15.5437	8.51541	18.9713	10.1936	7.90373	4.9232	12.7031	9.0053	7.43228	12.6926	70.4288	131.073	8.83515	8.73041	9.43021	0.907346	0.841551	0.647112	1.78236	2.23523	1.94642

## Sheet: Screen 2
Gene model	Annotation	Average leaf RPKM	Average fruit RPKM	Relative gene expression (leaf/fruit)		SRR767660-leaf uninfected	SRR767669-leaf 2DPI	SRR767670-leaf 4DPI	SRR767671-leaf 6DPI	SRR767672-leaf 8DPI	SRR767673-leaf 10DPI	SRR767674-leaf 12DPI	SRR768127-leaf 14DPI	SRR1089478-leaf	SRR1089477-leaf	SRR3744769-leaf	SRR3744770-leaf	SRR3744771-leaf	SRR5405145-leaf	SRR6320561-leaf	SRR6308182-young_leaves	SRR768128-whole_fruit 25 DPA	SRR768129-whole_fruit 35DPA	SRR768130-whole_fruit 60DPA	SRR768131-whole_fruit 87DPA	SRR3384923-fruit 5WAFB	SRR3384918-fruit 6 WAFB	SRR3384917-fruit 8WAFB	SRR3384916-fruit 10WAFB	SRR3384915-fruit 12WAFB	SRR3384914-fruit 14 WAFB	SRR3384913-fruit 16WAFB	SRR3384912-fruit 18WAFB	SRR3384911-fruit 19WAFB	SRR3384910-fruit 20 WAFB	SRR7343308-immature_fruit_flesh	SRR7343309-immature_fruit_flesh	SRR6320494-ripe_fruit_flesh	SRR5405143-ripe_fruit_peel	SRR6320572-ripe_fruit_peel	SRR7403504-fruit unifected	SRR7403506-fruit uninfected	SRR7403507-fruit uninfected	SRR7403500-fruit infected P. expansum	SRR7403501-fruit	SRR7403508-fruit	SRR7403502-fruit	SRR7403503-fruit	SRR7403505-fruit
MD01G1004600	NADH-plastoquinone oxidoreductase subunit 2 (plastid) [Plantago maritima] &gt;gi|959122497|ref|YP_009183052.1| NADH-plastoquinone oxidoreductase subunit 2 (plastid) [Plantago maritima] &gt;gi|939462138|gb|ALJ78297.1| NADH-plastoquinone oxidoreductase subunit 2 (plastid) [Plantago maritima] &gt;gi|939462154|gb|ALJ78313.1| NADH-plastoquinone oxidoreductase subunit 2 (plastid) [Plantago maritima]	11.938	0	#DIV/0!		29.5426	0	3.56094	96.1363	0	3.51634	0	22.1404	14.9092	21.2023	0	0	0	0	0	0	0	0	0	0	0	0	0	0	0	0	0	0	0	0	0	0	0	0	0	0	0	0	0	0	0	0	0	0
MD10G1243900	PREDICTED: flavin-dependent oxidoreductase FOX5-like [Malus domestica] &gt;gi|657982838|ref|XP_008383472.1| PREDICTED: flavin-dependent oxidoreductase FOX5-like [Malus domestica]	16.0736	0	#DIV/0!		0.306812	0	0.147927	1.32114	0	0.133067	0	0	130.971	123.804	0.147902	0.0778364	0.204412	0	0	0.0637498	0	0	0	0	0	0	0	0	0	0	0	0	0	0	0	0	0	0	0	0	0	0	0	0	0	0	0	0
MD03G1163700	NAD(P)H-quinone oxidoreductase subunit 3 [Morus notabilis] &gt;gi|703148658|ref|XP_010109401.1| NAD(P)H-quinone oxidoreductase subunit 3 [Morus notabilis] &gt;gi|587866783|gb|EXB56221.1| NAD(P)H-quinone oxidoreductase subunit 3 [Morus notabilis] &gt;gi|587935360|gb|EXC22239.1| NAD(P)H-quinone oxidoreductase subunit 3 [Morus notabilis]	171.325	0.145993	1173.51		437.564	128.356	496.461	1028.53	0	292.657	48.4935	177.656	51.5314	79.9447	0	0	0	0	0	0	0	0	0	0	0	0	0	0	0	0	0	0	0	0	0	0	0	0	0	4.0878	0	0	0	0	0	0	0	0
MD05G1266700	PREDICTED: flavin-dependent oxidoreductase FOX5-like [Pyrus x bretschneideri]	25.9594	0.0577304	449.665		41.4036	34.8238	58.8042	99.3509	0	13.4314	16.7297	52.3885	35.4184	27.5543	2.99874	2.72897	2.66142	6.84265	16.6025	3.61066	0.780511	0	0.479012	0	0.0452562	0.0503795	0.14547	0	0.055899	0	0	0.0599247	0	0	0	0	0	0	0	0	0	0	0	0	0	0	0	0
MD06G1091100	NAD(P)H-quinone oxidoreductase subunit 2 B [Morus notabilis] &gt;gi|587866788|gb|EXB56226.1| NAD(P)H-quinone oxidoreductase subunit 2 B [Morus notabilis]	90.3052	0.225527	400.419		397.794	27.9292	98.1751	274.814	200.402	111.837	7.56765	241.86	37.7905	38.176	1.85372	1.50166	5.18174	0	0	0	0.563894	0	2.07643	0	0	0	0	0	0	0	0	0	0	0	0	0	0	0	0	0.262677	0.554959	0	0	1.00747	0.72628	1.12304	0	0
MD09G1196100	NADH-plastoquinone oxidoreductase subunit K (chloroplast) [Humulus lupulus] &gt;gi|927682689|gb|ALE29428.1| NADH-plastoquinone oxidoreductase subunit K (chloroplast) [Humulus lupulus]	92.2271	0.464546	198.532		283.24	35.3291	80.8672	526.684	226.718	162.311	42.885	86.6406	17.9245	13.0349	0	0	0	0	0	0	1.06745	4.68887	1.31022	2.46554	0	0	0	0	0	0	0	0	0.320848	0.251215	0	0	0	0	0	0.33016	0.697532	1.2423	0	0.633151	0	0	0	0
MD01G1004500	NADH-quinone oxidoreductase protein [Medicago truncatula] &gt;gi|355480571|gb|AES61774.1| NADH-quinone oxidoreductase protein [Medicago truncatula]	29.7304	0.175079	169.812		51.6996	42.7776	46.2923	224.318	0	42.196	7.6383	9.48876	22.3638	28.9123	0	0	0	0	0	0	0	1.83151	3.0707	0	0	0	0	0	0	0	0	0	0	0	0	0	0	0	0	0	0	0	0	0	0	0	0	0
MD04G1189100	NAD(P)H-quinone oxidoreductase chain 4 [Morus notabilis] &gt;gi|587949979|gb|EXC35993.1| NAD(P)H-quinone oxidoreductase chain 4 [Morus notabilis]	34.4173	0.334452	102.906		58.5093	120.487	43.0994	71.4394	88.2597	91.1386	33.8183	33.1819	2.56979	3.98672	0.9963	1.4242	1.76577	0	0	0	0	0.889604	0.745753	0	0.142263	0.158368	0.685928	0	0	0	0	0.188373	0	0	0	0	0.941285	0	0	0.655757	1.28647	1.05747	1.69484	0	0.518033	0.400515	0	0
MD05G1167400	PREDICTED: putative quinone-oxidoreductase homolog, chloroplastic [Malus domestica]	58.5423	0.761062	76.9219		31.4158	41.8972	20.6792	158.967	42.5389	42.8555	47.4151	25.7053	25.6885	29.6391	11.6	15.2205	10.376	83.7569	168.193	180.729	5.4203	2.13217	0.297898	0.112115	0.0563513	0.376384	0.0905669	0.117654	0.0696034	0	0.31804	0	0	0	4.37526	7.54379	0	0	0	0	0	0	0.0964884	0.143187	0	0.0798057	0	0.080123
MD05G1168200	PREDICTED: putative quinone-oxidoreductase homolog, chloroplastic [Malus domestica]	35.6091	0.834942	42.6486		12.2127	31.0451	10.0731	132.55	36.5587	40.973	23.5335	9.34491	17.5095	30.1544	1.91324	3.11939	2.24585	41.2907	56.8377	120.384	9.06943	6.52905	1.11321	0.558616	0.351446	0.625971	0	0.293508	0.086819	0	0.198352	0	0.0892665	0	0.992791	3.46992	0	0	0	0	0	0	0	0	0	0	0	0
MD11G1049700	PREDICTED: NAD(P)H-quinone oxidoreductase subunit N, chloroplastic-like [Pyrus x bretschneideri]	24.1193	0.595591	40.4964		57.8117	26.3216	55.4503	60.6786	0	30.4567	25.3558	20.0323	8.62651	8.79807	14.6632	13.327	15.7945	19.6751	24.4046	4.51251	2.00424	1.65071	0.36901	0	2.02699	1.94522	3.14541	1.24044	0.431669	1.25597	0.493108	0.277654	1.06521	0.27801	0	0.492919	0	0	0	0	0	0	0	0	0	0	0	0
MD02G1284800	PREDICTED: NADPH:quinone oxidoreductase-like [Pyrus x bretschneideri]	33.7659	1.48069	22.8041		0	0	0	94.2976	0	181.342	0	27.9219	149.638	87.0545	0	0	0	0	0	0	0	0	0	0	0	0	0	0	0	0	0	0	0	0	0	0	0	0	0	0	0	0	7.14945	10.6096	0	11.8266	0	11.8737
MD15G1410800	PREDICTED: NAD(P)H-quinone oxidoreductase subunit T, chloroplastic [Malus domestica]	42.5476	2.32125	18.3296		70.7555	74.5973	42.3947	85.5543	66.9002	66.1276	55.2461	48.5548	17.7647	19.4819	13.8811	15.0048	16.5433	35.0585	49.455	3.44196	5.51551	1.69028	1.65312	1.42208	4.48192	4.78973	8.21173	7.01823	2.65725	6.8724	4.80613	3.91685	3.87056	1.96094	0.633515	0.632973	0.599401	0.35581	0	1.24416	1.12652	1.11463	0.153124	0	0	0.126649	0.141457	0
MD05G1167600	PREDICTED: putative quinone-oxidoreductase homolog, chloroplastic [Malus domestica]	40.5038	2.9334	13.8078		22.1613	31.307	13.4618	142.226	39.7929	40.0532	45.2023	16.9933	13.2862	15.071	14.6815	35.4443	29.0337	60.3899	50.4168	78.5402	18.6307	9.14767	3.29827	1.98611	3.68327	5.49015	2.90968	3.51923	1.6193	1.57049	1.05701	0.330651	0.396416	0.310383	14.5447	13.6411	0	0	0	0	0	0	0	0	0	0	0	0
MD03G1047200	PREDICTED: NAD(P)H-quinone oxidoreductase subunit N, chloroplastic [Malus domestica]	38.2354	3.17516	12.042		81.7604	97.2498	63.4991	77.6877	0	39.1704	23.4611	30.6715	13.2505	15.6475	32.8882	31.2099	32.6969	29.3491	35.8098	7.41399	5.58935	3.27357	2.05817	1.5492	11.5413	8.30765	15.6202	7.97185	3.53708	6.4451	3.55075	2.29806	4.40823	1.4669	4.29256	6.12649	0	0	0	0.45893	0.121198	0.287804	0	0	0	0	0	0
MD15G1051600	PREDICTED: NAD(P)H-quinone oxidoreductase subunit U, chloroplastic-like [Malus domestica]	22.7251	2.25693	10.069		50.2787	30.5163	38.1741	78.7418	22.8201	18.9813	21.3491	14.378	7.96516	11.1912	8.85234	7.86064	9.30355	15.5521	23.9539	3.68342	6.9743	3.62241	3.64399	0.391838	10.9734	5.63237	7.39244	3.70417	2.51601	3.38476	0.463567	0.435034	1.08485	0.0653388	5.56761	3.24283	0	0	0	0.435034	0.045955	0.327383	0.33731	0.50056	0.36085	1.02296	0.415479	0.653565
MD01G1003600	PREDICTED: NAD(P)H-quinone oxidoreductase subunit O, chloroplastic isoform X1 [Malus domestica]	24.8869	3.78243	6.57961		52.9228	58.4514	45.7217	11.9976	27.7524	29.1081	22.8817	24.394	26.3855	24.873	8.13868	8.47784	9.27913	19.6442	21.7401	6.42253	5.98139	4.04212	4.44741	1.5941	9.47676	5.63241	5.80839	6.1203	7.34068	4.81041	6.45908	4.67906	4.58977	3.99295	6.80873	6.80113	1.61414	0.636545	0	2.284	2.07606	2.39835	0.686409	1.22234	1.90921	0.56773	1.64868	2.27995
MD09G1146100	PREDICTED: uncharacterized oxidoreductase At1g06690, chloroplastic-like [Malus domestica]	24.167	3.86931	6.24582		37.2014	33.8107	24.3079	24.0274	25.5341	20.7593	22.1325	17.1654	19.2081	18.6921	3.78705	3.10938	2.92881	54.3698	71.4542	8.1839	3.82524	2.76044	3.11897	3.02926	9.80278	7.69797	10.3811	8.09155	5.02157	12.6989	10.3468	7.34531	11.4843	2.49356	1.87598	2.13906	0	1.34531	0.669068	1.41146	1.25137	1.10644	0.0651426	0.0966701	0	0.0538795	0.120358	0.108188
MD06G1032600	PREDICTED: 3-ketosteroid-9-alpha-hydroxylase reductase subunit isoform X1 [Malus domestica] &gt;gi|658022167|ref|XP_008346491.1| PREDICTED: 3-ketosteroid-9-alpha-hydroxylase reductase subunit-like isoform X1 [Malus domestica]	43.5989	2.53794	17.1788		80.1575	88.5033	69.0593	81.7109	39.452	22.1521	27.8581	46.7768	30.724	31.4538	19.0174	20.3499	19.5103	65.9648	39.5147	15.3772	9.19532	3.54498	1.98116	0.542269	7.09471	6.60688	6.79765	5.91087	5.05568	4.73984	1.63632	1.71626	2.07928	0.678341	5.29906	2.8862	0	1.88848	0.789336	0.993449	0.906329	0.623012	0	0	0	0	0	0.0969148
MD08G1028600	PREDICTED: bifunctional dihydroflavonol 4-reductase/flavanone 4-reductase-like [Malus domestica]	50.3358	0.0791971	635.577		64.4346	149.646	29.4348	107.989	13.0727	60.0779	45.7877	11.2508	13.3934	13.7634	0.336979	0.414242	0.320665	76.0619	72.9944	146.395	1.29076	0.472481	0	0	0.0499174	0	0	0.0521104	0	0	0	0	0	0	0.352251	0	0	0	0	0	0	0	0	0	0	0	0	0
MD06G1103900	PREDICTED: anthocyanidin reductase-like [Malus domestica]	11.0878	1.71162	6.47798		30.8003	0	13.3581	16.5808	0	12.4046	12.6858	20.3658	1.68766	2.40002	3.50711	3.99635	5.06111	26.8377	26.658	1.06186	1.76342	0.677772	0.324671	0.977531	2.27353	1.43646	5.8266	4.42608	3.49126	7.80258	3.98817	3.4986	5.46256	1.22201	1.7352	1.73235	0	0	0	0.244162	0.42987	0.612477	0	0	0	0	0	0
MD02G1303600	PREDICTED: tetraketide alpha-pyrone reductase 1-like [Malus domestica]	14.4678	2.42235	5.97264		8.27306	0	2.09228	0	0	0	58.628	14.1833	13.9522	10.8226	15.9479	26.0452	33.7011	18.1018	26.8595	2.87803	3.77435	0	0	0	1.47277	3.279	2.36701	0	0	0	0	0	1.8704	2.92895	0	0	0	0	0	0	0.949	0	6.96567	13.7825	4.96786	7.68175	4.28995	13.4965
MD02G1303400	PREDICTED: cinnamoyl-CoA reductase 1-like [Malus domestica]	19.326	4.3719	4.4205		14.6175	4.36395	7.02444	37.771	8.69548	43.7503	30.0263	24.6761	4.25631	5.64462	22.3891	21.9531	21.679	21.545	38.0584	2.76555	2.66813	3.40259	1.58466	0.834949	4.79784	4.00574	2.21692	3.00517	4.00015	3.5922	1.6924	1.03235	2.43728	1.25234	7.62072	6.33992	0	1.18419	1.045	0.19861	0.167842	0.54803	9.65036	11.731	10.5435	14.4352	11.8551	10.5711
MD15G1184100	PREDICTED: probable chlorophyll(ide) b reductase NYC1, chloroplastic [Malus domestica]	11.068	1.4248	7.76812		24.7856	12.4671	17.9701	13.4599	5.60264	9.11663	20.9892	8.44548	5.79519	4.83668	3.1354	3.53632	3.5166	19.4351	16.1773	7.81876	2.8454	1.05836	2.19692	1.14483	2.04098	2.66254	2.92146	2.49685	0.945359	1.98654	2.56479	1.98466	2.91603	1.26843	1.57419	1.57031	0.647291	1.25329	0.750966	1.26984	1.3414	1.67232	0.0546994	0	0.117033	0.271452	0.202126	0.136266
MD13G1173600	PREDICTED: divinyl chlorophyllide a 8-vinyl-reductase, chloroplastic-like [Pyrus x bretschneideri]	21.7143	4.75693	4.56478		55.0765	36.7852	62.0946	23.1841	3.44903	7.70851	10.4108	19.1865	26.6828	27.8784	9.70312	9.0012	8.00059	17.2347	23.3196	7.71331	11.6058	17.243	11.1553	9.46107	9.92977	8.20767	7.26276	7.20034	4.70034	6.6243	4.53038	4.25152	4.45528	2.83799	6.71586	2.51417	2.40023	1.64352	0.345435	2.63869	2.82899	3.06257	0.305365	0	0.108892	0.168379	0.658229	0.338096
MD06G1160900	PREDICTED: peptide methionine sulfoxide reductase-like [Malus domestica]	107.124	1.95017	54.9306		119.198	160.738	51.1802	143.341	197.892	216.881	250.743	146.589	58.4299	51.6971	31.4822	29.0075	29.0871	96.2217	122.489	9.00968	3.45179	2.73764	1.41228	1.06304	1.74987	1.49844	4.11038	2.38882	0.997564	2.74123	1.70932	1.42587	2.05137	1.20462	1.90592	4.76669	5.35192	2.69252	3.77451	1.15291	2.06102	1.66849	0.458422	1.36058	0.490414	0.379162	0	0
MD11G1093900	PREDICTED: tropinone reductase homolog At1g07440-like isoform X2 [Pyrus x bretschneideri]	44.5931	2.52052	17.692		38.2698	215.915	48.9409	65.9349	20.4314	6.61155	11.231	27.8908	12.4072	18.5509	52.4082	54.0404	51.568	7.38867	9.61431	72.2865	31.4905	27.6402	6.02646	0.156419	0.315173	0.350853	0	0.493529	0.291969	0.566337	0.111175	0.208664	0	0.0783494	1.66991	0.55599	0	0	0	0.0521178	0	0	0	0.199893	0.144102	0.222823	0	0
MD01G1200600	PREDICTED: transmembrane ascorbate ferrireductase 1-like [Pyrus x bretschneideri]	31.7479	2.18656	14.5196		47.0201	0	53.1214	102.3	28.2178	23.893	23.1112	30.9096	14.027	14.0953	32.8176	32.6548	29.0816	21.9075	46.205	8.60526	2.69973	0.658823	1.28867	2.63285	2.09221	1.63034	3.47465	1.6745	2.58423	4.17723	3.54245	4.06317	6.377	2.01107	1.47753	0.491814	0.468227	0.551748	1.20954	2.86187	3.07191	3.4158	0.477204	1.59336	1.02101	1.48011	2.31443	1.88226
MD08G1207100	PREDICTED: glutamyl-tRNA reductase 1, chloroplastic-like [Malus domestica]	71.8077	6.42352	11.1789		164.712	71.9085	170.945	37.7238	56.4937	38.5791	73.5724	79.3613	106.835	140.67	41.0737	43.5897	41.848	31.8928	27.5146	22.2036	14.411	9.66479	3.7904	6.20541	4.50796	8.16468	9.60266	7.61924	4.10978	10.3719	6.71396	5.44798	5.99768	6.08348	8.07465	8.55912	7.25614	7.45708	7.14781	10.7767	11.0329	11.0157	0.797548	0.54625	0.590681	1.47153	1.47356	0.967942
MD13G1092200	PREDICTED: 2-methylene-furan-3-one reductase-like [Malus domestica]	68.0024	7.92919	8.57621		103.779	39.8284	97.6642	112.92	112.384	29.6006	51.3134	49.1337	42.8518	45.3868	43.5814	43.8385	45.6788	105.776	152.205	12.0966	25.48	8.18543	10.0827	3.90007	22.4559	16.0954	22.046	20.5674	19.756	22.0789	8.96734	7.92449	7.93682	3.4758	5.98047	15.2962	0	0	0.308644	0.631724	0.407809	0.440186	0	0	0	0	0	0
MD05G1050500	PREDICTED: peptide methionine sulfoxide reductase B5-like [Malus domestica]	16.9748	2.00211	8.47847		16.0414	20.3572	14.7783	21.5908	0	20.5847	17.1001	13.4255	21.5953	25.7023	13.7173	13.2558	13.5076	18.2475	27.1123	14.5814	6.4125	5.11103	2.09468	0.860008	3.75206	5.06037	4.87058	3.31429	1.78247	1.55587	1.42532	1.24205	0.91636	0.717485	1.01922	3.05354	0	1.14218	4.58328	2.14872	1.56364	1.37745	0.246821	0	0.660115	0.306219	0.228015	0.614873
MD05G1081500	PREDICTED: ferredoxin--nitrite reductase, chloroplastic [Malus domestica]	51.1355	7.127	7.17489		102.536	3.89141	35.8644	38.3487	61.7825	208.074	103.873	79.9479	60.5893	52.9771	16.37	17.6272	17.7382	7.99376	8.24482	2.30969	2.41083	0.980536	75.0469	1.48491	3.59833	1.17408	3.5397	2.4611	2.18396	2.63837	4.158	2.21802	3.07282	10.0247	4.59354	3.27294	11.9651	16.8209	21.0099	8.31743	6.65486	7.10104	0.58531	0.552737	0.398464	1.01223	1.13058	1.14881
MD08G1231500	PREDICTED: vestitone reductase-like isoform X3 [Pyrus x bretschneideri]	11.6758	2.4741	4.7192		4.69649	0	5.12789	12.8711	90.6528	6.28275	4.93584	5.98901	3.22841	4.68185	11.0893	14.1967	12.8795	4.50594	5.32134	0.353279	2.81596	1.3529	1.94423	1.95125	0.674587	0.750954	2.36549	3.00895	3.02992	2.27741	3.02852	1.62406	1.24614	1.82942	0.865895	0.864471	5.3617	11.1429	4.27153	5.56415	4.93385	5.29777	0.524848	0.155772	0.44918	1.04185	0.290915	0.61016

## Sheet: Screen 3
Gene model	Annotation	Average leaf RPKM	Average mature fruit RPKM	Relative gene expression (leaf/fruit)	Average stems & young fruit expression		SRR767660-leaf uninfected	SRR767669-leaf 2DPI	SRR767670-leaf 4DPI	SRR767671-leaf 6DPI	SRR767672-leaf 8DPI	SRR767673-leaf 10DPI	SRR767674-leaf 12DPI	SRR768127-leaf 14DPI	SRR1089478-leaf	SRR1089477-leaf	SRR3744769-leaf	SRR3744770-leaf	SRR3744771-leaf	SRR5405145-leaf	SRR6320561-leaf	SRR6308182-young_leaves	SRR768128-whole_fruit 25 DPA	SRR768129-whole_fruit 35DPA	SRR768130-whole_fruit 60DPA	SRR768131-whole_fruit 87DPA	SRR3384923-fruit 5WAFB	SRR3384918-fruit 6 WAFB	SRR3384917-fruit 8WAFB	SRR3384916-fruit 10WAFB	SRR3384915-fruit 12WAFB	SRR3384914-fruit 14 WAFB	SRR3384913-fruit 16WAFB	SRR3384912-fruit 18WAFB	SRR3384911-fruit 19WAFB	SRR3384910-fruit 20 WAFB	SRR7343308-immature_fruit_flesh	SRR7343309-immature_fruit_flesh	SRR6320494-ripe_fruit_flesh	SRR5405143-ripe_fruit_peel	SRR6320572-ripe_fruit_peel	SRR7403504-fruit unifected	SRR7403506-fruit uninfected	SRR7403507-fruit uninfected	SRR7403500-fruit infected P. expansum	SRR7403501-fruit	SRR7403508-fruit	SRR7403502-fruit	SRR7403503-fruit
MD04G1189100	NAD(P)H-quinone oxidoreductase chain 4 [Morus notabilis] &gt;gi|587949979|gb|EXC35993.1| NAD(P)H-quinone oxidoreductase chain 4 [Morus notabilis]	34.4173	0.334452	102.906	50.034		58.5093	120.487	43.0994	71.4394	88.2597	91.1386	33.8183	33.1819	2.56979	3.98672	0.9963	1.4242	1.76577	0	0	0	0	0.889604	0.745753	0	0.142263	0.158368	0.685928	0	0	0	0	0.188373	0	0	0	0	0.941285	0	0	0.655757	1.28647	1.05747	1.69484	0	0.518033	0.400515	0
MD05G1167400	PREDICTED: putative quinone-oxidoreductase homolog, chloroplastic [Malus domestica]	58.5423	0.761062	76.9219	36.0032		31.4158	41.8972	20.6792	158.967	42.5389	42.8555	47.4151	25.7053	25.6885	29.6391	11.6	15.2205	10.376	83.7569	168.193	180.729	5.4203	2.13217	0.297898	0.112115	0.0563513	0.376384	0.0905669	0.117654	0.0696034	0	0.31804	0	0	0	4.37526	7.54379	0	0	0	0	0	0	0.0964884	0.143187	0	0.0798057	0
MD05G1168200	PREDICTED: putative quinone-oxidoreductase homolog, chloroplastic [Malus domestica]	35.6091	0.834942	42.6486	26.2234		12.2127	31.0451	10.0731	132.55	36.5587	40.973	23.5335	9.34491	17.5095	30.1544	1.91324	3.11939	2.24585	41.2907	56.8377	120.384	9.06943	6.52905	1.11321	0.558616	0.351446	0.625971	0	0.293508	0.086819	0	0.198352	0	0.0892665	0	0.992791	3.46992	0	0	0	0	0	0	0	0	0	0	0
MD05G1167600	PREDICTED: putative quinone-oxidoreductase homolog, chloroplastic [Malus domestica]	40.5038	2.9334	13.8078	50.527		22.1613	31.307	13.4618	142.226	39.7929	40.0532	45.2023	16.9933	13.2862	15.071	14.6815	35.4443	29.0337	60.3899	50.4168	78.5402	18.6307	9.14767	3.29827	1.98611	3.68327	5.49015	2.90968	3.51923	1.6193	1.57049	1.05701	0.330651	0.396416	0.310383	14.5447	13.6411	0	0	0	0	0	0	0	0	0	0	0
MD09G1146100	PREDICTED: uncharacterized oxidoreductase At1g06690, chloroplastic-like [Malus domestica]	24.167	3.86931	6.24582	26.3924		37.2014	33.8107	24.3079	24.0274	25.5341	20.7593	22.1325	17.1654	19.2081	18.6921	3.78705	3.10938	2.92881	54.3698	71.4542	8.1839	3.82524	2.76044	3.11897	3.02926	9.80278	7.69797	10.3811	8.09155	5.02157	12.6989	10.3468	7.34531	11.4843	2.49356	1.87598	2.13906	0	1.34531	0.669068	1.41146	1.25137	1.10644	0.0651426	0.0966701	0	0.0538795	0.120358
MD08G1028600	PREDICTED: bifunctional dihydroflavonol 4-reductase/flavanone 4-reductase-like [Malus domestica]	50.3358	0.0791971	635.577	39.5891		64.4346	149.646	29.4348	107.989	13.0727	60.0779	45.7877	11.2508	13.3934	13.7634	0.336979	0.414242	0.320665	76.0619	72.9944	146.395	1.29076	0.472481	0	0	0.0499174	0	0	0.0521104	0	0	0	0	0	0	0.352251	0	0	0	0	0	0	0	0	0	0	0	0
MD11G1093900	PREDICTED: tropinone reductase homolog At1g07440-like isoform X2 [Pyrus x bretschneideri]	44.5931	2.52052	17.692	24.6196		38.2698	215.915	48.9409	65.9349	20.4314	6.61155	11.231	27.8908	12.4072	18.5509	52.4082	54.0404	51.568	7.38867	9.61431	72.2865	31.4905	27.6402	6.02646	0.156419	0.315173	0.350853	0	0.493529	0.291969	0.566337	0.111175	0.208664	0	0.0783494	1.66991	0.55599	0	0	0	0.0521178	0	0	0	0.199893	0.144102	0.222823	0
[truncated: 40 more columns]
